# Supplementary material for: Ideal L2 Self, Self-Efficacy, and Pragmatic Production: The Mediating Role of Willingness to Communicate in Learning English as a Foreign Language
Source: Behav Sci (Basel). 2023 Jul 16;13(7):597. doi: 10.3390/bs13070597 (PMC10375955; doi:10.3390/bs13070597)
Supplement: Supplementary file 1 [file behavsci-13-00597-s001.zip]

Archive with 1 entries (1 files):
- behavsci-2446883-supplementary.pdf
